# Supplementary material for: β-Catenin nuclear localization positively feeds back on EGF/EGFR-attenuated AJAP1 expression in breast cancer
Source: J Exp Clin Cancer Res. 2019 Jun 6;38:238. doi: 10.1186/s13046-019-1252-6 (PMC6554977; doi:10.1186/s13046-019-1252-6)
Supplement: Supplementary file 2 — Table S2. Primers of real-time PCR and oligos for siRNAs or shRNAs in this study. (XLSX 9 kb) [file 13046_2019_1252_MOESM2_ESM.xlsx]

## Sheet: Sheet1
Additional file 2: Table S2. Primers of real-time PCR and oligos for siRNAs or shRNAs in the study
Primer sequence
AJAP1-Forward	5'-GTTAGCACAACGGAGCCTTC-3’
AJAP1-Reverse	5'-GATGATCTGATGGACAGCCA-3'
C-myc-Forward	5'-TGCTCCATGAGGAGACACC-3'
C-myc-Reverse	5'-CTTTTCCACAGAAACAACATCG-3'
CyclinD1-Forward	5′-UGACCCCGCACGAUUUCAU-3′
CyclinD1-Reverse	5′-AUGAAAUCGUGCGGGGUCA-3′
Oligos for AJAP1 siRNA
AJAP1-1#	5′-CCTACAAACACGGAAGACAAC-3′
AJAP1-2#	5′-GGGAGTACAAATCCACATTTA-3’
AJAP1-3#	5′-GGACTAATTCGCGATCATCTT-3’
AJAP1-4#	5’-GCAAACCTCGTTAATGTTGA-3’
Scamble shRNA	5'-GCTTCGCGCCGTAGTCTTA-3'
Oligos for EGFR shRNA expression plasmids
ShEGFR-1#	5'-GCCTTAGCAGTCTTATCTAAC-3'
ShEGFR-2#	5'-GGAATAGGTATTGGTGAATTT-3'
Scamble shRNA	5'-GCTTCGCGCCGTAGTCTTA-3'
Oligos for β-catenin shRNA expression plasmids
β-catenin	5'-AGGTGCTATCTGTCTGCTCTA-3'
Scamble ShRNA	5‘-GCGAATTCATGCCGCGGGCCCCGGGG-3’
